# Supplementary material for: Agent-based modelling of Mycobacterium tuberculosis transmission: a systematic review
Source: BMC Infect Dis. 2024 Dec 6;24:1394. doi: 10.1186/s12879-024-10245-y (PMC11622501; doi:10.1186/s12879-024-10245-y)
Supplement: Supplementary file 4 — Supplementary Material 4. [file 12879_2024_10245_MOESM4_ESM.xlsx]

## Sheet: Sheet1
																	APPENDIX 4: Characteristics of 26 included studies
Study ID	Year	Title	Purpose	Rationale for using ABM	Terminology	Represent entire population	Time horizon, time step	Burden	Interventions	Parameters	S	V	C	P	Innitital population size	Latent TB included	Household Structure	Key inputs	Key outputs	Heterogenous mixing	Spatial	Age stratification	Economic Evaluation	Other notable model features	Intervention Optimizations	Comparision with other models	Calibration	Realizations	Software/Language	Code available	Code repo
Abdollahi 2022	2022	Evaluation of TB elimination strategies in Canadian Inuit populations: Nunavut as a case study	To include TB control strategies including treatment of active cases and LTBI, contact-tracing and testing of close contacts in the cascade of care, as well as reduction of average household size	Not clearly mentioned	Discrete-time agent-based simulation	Y	20 years, weekly	Low	Y	P; C; S	Y	N	Y	Y	38780 individuals	Y	Y	a time-dependent vector of attributes, including demographic, health information, and time-dependent epidemiological statuses	Incidence of active TB per 100,000 population (A1-A4) and reduction of annual TB incidence, reduction in household size	Y	N	Y	N	Reduction in household size	Y	N	To 2009 - 2018 TB incidence data	500x	Julia	Y	https://github.com/Ellie-Abdollahi/TB	0 e 4, 5 to 19, 20 to 49, 50 to 64 and 65 þ years old
Zwick 2021	2021	Representing Tuberculosis Transmission with Complex Contagion: An Agent-Based Simulation Modeling Approach	To evaluate 3 different TB transmission dynamics: the standard transmission model, in which additional exposure to active TB during early latency does not confer additional risk of activation (base model); additive complex contagion, in which each additional exposure during early latency confers an independent risk of activation (additive model)	complex contagion	Agent-based modelling	N	70 years, monthly	Low	N	P; C; V; S	Y	Y	Y	Y	3786 individuals	Y	N	Transmission rate per contact per month, Probability of developing transmissible TB for active cases, probability of developing active TB within 1 y of initial infection, Progression rate to TB, fast; Progression rate to TB, low; Time to self-cure; Time to TB death; Relapse rate; Treatment rate; Treatment completion probability; Treatment length; Probability of receiving treatment during latency …	The treatment probability per latently infected agent per month	Y	Y	N	N		N	N	Warm-up for 55y	Each parameter set was run for 1000 replications	C++	N			cencus
Renardy 2020	2020	A Framework for Network-Based Epidemiological Modeling of Tuberculosis Dynamics Using Synthetic Datasets	Creating a framework that going forward could be applied to specific populations and their corresponding datasets to make more accurate predictions than are currently possible	contact networks have been shown to have significant impacts on the spread of infectiousdiseases	Individual-based network model	N	Not declared	Low	N	P; S	Y	N	N	Y	343,322 individuals, 137,181 households, 29,291 workplaces, 109 schools, and 47 group quarters	Y	Y	Social contact related factors Natural history of TB	Spread of disease over a periodof 2 years	Y	N	Y	N	Concept model synthetic population Simulation runs were performed on a laptop computer with a 3.1GHz Intel Corei7 processor and 16GB 2133MHz LPDDR3 RAM. In this computing environment, a single simulation over a 2-year period takesapproximately 5 min of CPU time to complete.	N	N	Latin hypercube sampling (LHS)		MATLAB	Y	http://malthus.micro.med.umich.edu/synthetic/
Goodell 2019	2019	Outlook for tuberculosis elimination in California: An individual-based stochastic model	To estimate the ability and costs of testing and treatment for LTBI to reach pre-elimination and elimination targets in California.	Conducting TTT in particular at-risk populations	discrete-time stochastic microsimulation model	N	Monthly, 65 years	Low	Y	P; C; V; S	Y	Y	Y	Y	30,000 individuals,reprsenting at a1:1000 ratio the population of California over age fourteen from 2001 to 2065	Y	N	Sex, age group, race/ethnicity,and birt place were obtained from the American Community Survey Health care workers required to have annual TB tests (4.6% of the population)were modeled as a distinct group.	number of TB cases occurring and prevented, and net and incremental costs from 2017 to 2065 in 2015 U.S	N	N	Y	Y	A discrete-times tochastic microsimulation model of 30,000 individuals,representing at a 1:1000 ratio the population of California over age fourteen from 2001 to 2065. Individuals entered the model bymaturing-in at 15 years of age or through immigration. The TB chain had 68 states, representing all the disease states and testing/treatment possibilities. Individuals began in either uninfected, slo…	Y	N	population sizes, and medical risk factor prevalence to California historical data from 2001 to 2014	250	Python/Go	Y	https://github.com/alexgoodell/california_tb
Chang 2018	2018	Small contribution of gold mines to the ongoing tuberculosis epidemic in South Africa: A modeling-based study	To estimate the contribution of gold mines to the on-going TB epidemic in South Africa	Not clearly mentioned.	Individual-based model	N	Not declared	High	N	P; C; S	Y	N	Y	Y	Individuals in mining, peri-mining, and labor-sending groups by approximately 50:1 and in other South Africa by approximately 400:1. These scale factors corresponded to 2011 population sizes of approximately 0.5 million (M), 2.1 M, and 3.4 M in mining, peri-mining, and labor-sending areas, respectively, and 47 M in the remainder of South Africa	Y	N	Population size, disease natural history, and population mixing.	Force of infection (FOI) and new infections attributable tolocal residents in each community compared to other residents. Two risk factors were represented in the individual-based model, HIV infection and silicosis	Y	N	N	N	Two risk factors were represented in the individual-based model, HIV infection and silicosis. HIV infection was distributed to individuals according to age-specific rates of infection; these were generated from the EMODHIV model calibrated to South Africa and assumed to be the same across residency groups. The TB chain had 68 states, representing all the disease states and testing/treatment possi…	N	Static risk model	Burn in period 100 years. Incidence and mortality were observed to be stable in the different groups in the model, consistent with endemic TB. HIV, DOTS, and ART were introduced at simulated years 1985, 2002, and 2007		EMOD	Y	https://github.com/SCTX/mining_contribution
Parriott 2020	2020	Modeling the Impact of Recommendations for Primary Care-Based Screening for Latent Tuberculosis Infection in California	We assessed the potential effect of these recommendations by modeling the implementation of the USPSTF and California tool recommendations to estimate the number of TB cases in California that are potentially preventable	Not clearly mentioned	Individual-based Markov micro-simulation	N	Not declared	Low	Y	P; C; V; S	Y	Y	Y	Y	30,000 individuals (previous model of Goodell). Scaled 1% population of adults in California.	Y	N	Population, Risk of reactivation and transmission, LTBI and TB disease prevalence, Primary care provider visits	number of cases of tuberculosis (TB) disease , Annual number of tuberculosis (TB) tests, LTBI prevalance, transmission	N	N	N	N	Focused on non-born US	N	Based on Goodell	No		Python	N
Ragonnet 2019	2019	Profiling Mycobacterium tuberculosis transmission and the resulting disease burden in the five highest tuberculosis burden countries	We use the model to build a rich picture of the current profile of M.tb transmission and disease burden in the world's five highest burden countries in 2016 according to the World Health Organization (WHO): India, Indonesia, China, the Philippines and Pakistan	Agent-based models can capture specific patterns of social mixing with a high degree of fidelity.	Agent-based model	N	205 years, weekly	High	Y	P; C; S	Y	N	Y	Y	6 million	Y	Y	Demographics, Natural History of TB, programmatic parameters, mixing matix	TB prevalence, Contributions of the various locations to the burden of contact and transmission, Age-specific pattern of social mixing and transmission, Contributions of the 19-year-old individuals to the estimated total number of transmission events be	Y	N		N	One full simulation (simulating 205 years) is completed in about three hours using an Intel Xeon E3-12xx v2 processor (3.1 GHz, 8MB Cache).	N	N	LHS, burn-in period to allow population growth gradually	4,000 simulations overall per country	SNAP-TB/Python	Y	https://github.com/romain-ragonnet/SNAP-TB
Denholm 2014	2014	Can Australia eliminate TB? Modelling immigration strategies for reaching MDG targets in a low-transmission setting	to use a mathematical modelling approach to evaluate the potential impact on TB incidence of immigration-related strategies targeting latent infection within a low prevalence, low transmission setting	Not clearly mentioned	Stochastic individual-based model	N	39 years, Yearly	Low	Y	P; C; S	Y	N	Y	Y	750000 individuals	N	N	Individual level data on age, year of arrival and region of origin were available for about 750,000 arrivals over this period, with additional characteristics (HIV status, diabetes mellitus, smoking status, etc)	TB notification	N	N	N	N	Focus on immigration	Y	N	No		MATLAB	N
Tian 2013	2013	Evaluating the Effectiveness of Contact Tracing on Tuberculosis Outcomes in Saskatchewan Using Individual-Based Modeling	To help improve the effectiveness of CT, we introduce a detailed, individual-based model of CT for the Canadian province of Saskatchewan. The model captures the detailed operation of TB CT, including loss to follow-up, and prophylactic and case treatment	Capacity to capture individual context, history, and heterogeneity; to represent more complex behavior patterns; and to characterize multilevel systems in a natural fashion.	Agent-based modelling	N	20 years, yearly	Low	Y	P; C; S	Y	N	Y	Y	15000 individuals	Y	N	birth, death rate, population stratified by age and ethnicity	Contact Tracing Extent, Loss to Follow-up	Y	N	Y	N		Y	N		100	Anylogic	N
Tuite 2017	2017	Stochastic agent-based modeling of tuberculosis in Canadian Indigenous communities	To describe TB transmission and evaluatedifferent intervention strategies that might be used tocontrol the spread of TB in Canada・・s north	unique household and community structure	Stochastic agent-based modeling	Y	16 years, yearly	Low	Y	P; S	Y	N	N	Y	8952 individuals	Y	Y	Natural history of TB, programmatic params	incident infections, LTBI diagnoses, and diag-nosed active TB cases in the presence of the interventionto the base case.	Y	N	Y	N	Evaluated a 10-year time horizon, as this was considered relevant for public health decision-making. As an additional analysis, we considered a 25-year time horizon, given the slow progression of TB and the possible subsequent delay in observing changes in disease dynamics.	N	N	We used model calibration to estimate the number of individuals with latent, undiagnosed or previously treated TB upon model initiation, as well as the annual number of respiratory contacts sufficient to transmit infection.		AnyLogic	N
Prats 2016	2016	Individual-based modeling of tuberculosis in a user-friendly interface: Understanding the epidemiological role of population heterogeneity in a city	To analyze the evolution of pulmonary TB incidence in a community	Not clearly mentioned	Individual-based model	Y	10 years, 1 day	Low	N	P; C; S	Y	N	Y	Y	105123 individuals	N	N	Rates sick, under treatment and recovered individuals per 100,000 inhabitants; mean diagnosis delay (MDD); mean treatment abandon rate; individuals with risk factors and with HIV infection.	Accummulated sick people, percent ooff sick people with TB/HIV infection	N	Y	Y	N	Local interactions between individuals are explicitly modeled and crucial for the dynamics of the system. They refer to the meeting of two persons favored by the spatial proximity between them and the possibility that one of those individuals with an active TB may infect the other person. ODD Description	N	N	The calibration process of sensitive parameters was performed using the official data of TB in 2012 as initial conditions and the official data of TB in 2013 to check the results after 1 year of simulation time.		NetLogo	N
Kasaie 2015	2015	A Novel Tool Improves Existing Estimates of Recent Tuberculosis Transmission in Settings of Sparse Data Collection	We therefore built a model of a generalized TB epidemic, and created a set of controlled simulation experiments ("derivation set") to develop an improved tool for estimating the recent transmission proportion from molecular fingerprint data. Clustering dynamics of TB strains	Not clearly mentioned	stochastic, individual-based simulation model	N	5 years, yearly	High	N	P; C; V; S	Y	Y	Y	Y	100,000 hypothetical population in experimetal framework 38,600 individuals in case study	Y	N	TB epidemic that incor-porates elements of TB natural history, TB epidemiology, and hypothetical molecular epidemiological studies	Estimation biased	N	N	N	N	We constructed a stochastic, individual-based simulation model of a TB epidemic that incorporates elements of TB natural history, TB epidemiology, and hypothetical molecular epidemiological studies. We modeled a hypothetical population of 100,000 individuals with homogenous mixing structure, calibrating birth and death rates to preserve the mean popula- tion size over time. defined individual TB …	N	Traditional "n-1" model			C++	Y	http://modeltb.org/recenttrans/
Suen 2015	2015	Cost-effectiveness of improvements in diagnosis and treatment accessibility for tuberculosis control in India	Extend a microsimulation model of TB in India calibrated to demographic, epidemiologic, and care trends to evaluate: (1) replacing DST with GeneXpert; (2) replacing microscopy and culture with GeneXpert to diagnose non-MDR and MDR TB; (3) implementing nationwide PPM; and combinations of (3) with (1) or (2)	Not clearly mentioned.	microsimulation model			High	Y	P; S	Y	N	N	Y	3 million	Y	N	same with previous Disease control implications of India・・s changing multi-drug resistant tuberculosis epidemic	Main outcomes include TB prevalence, incidence, and cost-effectiveness measures over 2015・・2025.	N	N	Y	Y	Extended model Disease control implications of India's changing multi-drug resistant tuberculosis epidemic	Y	N	the model is calibrated to match India's TB and MDR TB epidemics between 1996 and 2010 as national public treatment programs were rolled out across the country		MATLAB	N
Suen 2014	2014	Disease control implications of India's changing multi-drug resistant tuberculosis epidemic	We examine the implications of India's MDR TB epidemic for the effectiveness of public health interventions by using a dynamic transmission model of TB	The relationship between program effectiveness and the transition from treatment-generated to transmission-generated MDR TB	microsimulation model	N	1996 - 2038, 1 month	High	N	P; S	Y	N	N	Y	480000 individual	Y	N	age, sex, TB status, drug resistance status, and treatment status	Average 10-year Infectious MDR TB Prevalence starting after intervention completes Percentage reduction in infectious MDR TB prevalence	N	N	Y	N		N	N	We conduct calibration and future projections using a simulated population of 6.5 million people in 1996 that grows to over ten million by 2038, consistent with population growth estimates and projections for India from the United Nations		MATLAB	N
Kasaie 2014	2014	Timing of tuberculosis transmission and the impact of household contact tracing: An agent-based simulation model	To project the maximum impact of household contact tracing for TB in a moderate-burden setting.	understand "first principles"	Stochastic, agent-based simulation model	N	0.0001 - 1 month	Moderate	Y	P; S	Y	N	N	Y	2000 households	Y	Y	Natural history of TB, household size, life expectancy	Number of new infections	N	N	N	N	an agent-based simulation model of a TB epidemic in a simplified population of 2,000 households used data from the literature to generate community-driven and household-driven scenarios in which 22 and 50% of TB transmission occurred within the household, respectively. Moderate burden	N	N	An equilibrium state using a long model run (1000 years), and determined the initial proportion of population in each health. Furthermore, we added an additional transient burn-in period of 100 years for each simulation, and start our analysis from year 101.	1000x	Anylogic	N
Guzzetta 2011	2011	Modeling socio-demography to capture tuberculosis transmission dynamics in a low burden setting	propose an age-structured, socio-demographic IBM with a realistic, time-evolving structure of preferential contacts in the population, and compare it with a simple compartmental ODE model and an age-structured IBM, both with homogeneous mixing	A realistic modelization of these contact routes isneeded to appropriately assess the impact of individually targeted control strategies, such as contactnetwork investigation of index cases and treatment of latent TB infection (LTBI)	Individual based model (IBM)	Y	weekly, 10 year	Low	Y	P; C; V; S	Y	Y	Y	Y	673,400 individuals in year 2000	Y	Y	Disease parameters	Prevalence, Incidence, Mortality	Y	Y	Y	N	The model was implemented in C language. For running a simulation on the Arkansas population (almost 3 million individuals explicitly represented in the model) the amount of RAM memory required is about 350 MB. A 10-year simulation takes about 1 minute on a single CPU of an Intel Xeon 2.67-GHz.	N	ODE Model An age-structured stochastic version of the ODE model	We used a Nelder-Mead gradient descent algorithm for finding the best parameter sets. Therefore, we fix its value in models B and C to the best fitting value suggested by the calibration of Model A (simple ODE)		C	N
Cohen 2008	2008	Are survey-based estimates of the burden of drug resistant TB too low? Insight from a simulation study	Using an individual-based dynamic tuberculosis model to simulate surveillance strategies for drug resistance	Not clearly mentioned	Individual-based dynamic model	N	50 years, monthly	High	N	P; C	N	N	Y	Y		Y	N	two strain phenotypes in this model, one which wedesignate ・・・・drug sensitive・・・・ (DS) and one which we designate ・・・・drugresistant・・・・ (DR). These broad categorizations, and the associated strain-specific parameter value simple idealized contact network different contact networks	TB incidence, prevalence, and drug resistance	Y	N	N	N	Focus on DS and DR over transmission networks. concept model. These networks are not intended to capture the contact structure of any particular population, rather they aim to represent the concept that individuals are more likely to contact others who reside and circulate within their social context than other individuals randomly selected from the population	N	N			Not declared	N
Shrestha 2017	2017	Comparing Drivers and Dynamics of Tuberculosis in California, Florida, New York, and Texas	To characterize drivers of state-level heterogeneity inTB epidemiology in the four U.S. states that bear half the country's TB burden: California, Florida, New York, and Texas	There is substantial state-to-state heterogeneity in tuberculosis (TB) in the United States; better understanding this heterogeneity can inform effective response to TB at the state level, the level at which most TB control efforts are coordinated	individual-based model		Used the prevalence estimates in 1990 for the pre-1993 “burn-in” phase of the model, prevalence estimates in 2000 for model estimates between 1993-201	Low	Y	P; V; S	Y	Y	N	Y	Demographic data on population sizes and age-specific U.S.- and foreign-born populations for the four states from the 5-year estimates of the American Community Surveys of 2005 and 2014	Y	N	Natural history of TB	Annual Tuberculosis Incidence and Annual Percentage Declines,	N	N	N	N	Immigration	N	N	200,000 different parameter combinations using Latin Hypercube sampling		C++	N
Huynh 2015	2015	Tuberculosis control strategies to reach the 2035 global targets in China: the role of changing demographics and reactivation disease	We use the model to estimate the contribution of reactivation disease to overall burden at the current time. We also quantify the impact of maintaining the DOTS strategy or expanding the TB control strategy to include new interventions	Not clearly mentioned	Individual-based computational mode	N	1990 - 2035	High	Y	P; C; S	Y	N	Y	Y	720000	Y	N	Natural history of Tb	Active TB incidence, mortality	N	N	Y	N	MDR TB and DS TB are independently tracked in the model.	N	N	Latin hypercube sampling	100	Adopted DTK - disease transmission kernel	N
McCreesh 2021	2021	Modelling the effect of infection prevention and control measures on rate of Mycobacterium tuberculosis transmission to clinic attendees in primary health clinics in South Africa	To evaluate the potential impact of conventional and novel IPC measures on Mtb transmission to patients and other clinic attendees.	A project taking a whole systems approach to tuberculosis infection prevention and control	An individual-based model	N	February-March 2019, daily	High	Y	P; S	Y	N	N	Y	320	N	N	Attendees・・ movements through the clinic were simplified to four key stages/times: the time they arrived at the clinic, the time that they were first recorded at the filing window (・・files・・), the time that they were first recorded at the triage/vitals station (・・vitals・・) and the time they left the clinic. A	effects on the rate of Mtb transmission to clinic attendees of a range of IPC infection	N	N	N	N	Healthcare facility setting	Y	N	For each of the 40 patient datasets (incorporating the uncertainty in the times and waiting locations), 100 ventilation input sets were created, with the baseline ACH in each room varying between input sets. For each of the 4000 combinations, four different scheduling scenarios were simulated, assuming that the files and vitals stages are or are not rate limiting, in a two- by- two factorial desi…	16000	NetLogo	Y	https://github.com/NickyMcC/WithinClinics
Shrestha 2019	2019	Impact and Effectiveness of State-Level Tuberculosis Interventions in California, Florida, New York, and Texas: A Model-Based Analysis	To estimate the population-level impact of 2 TB inventions:1) increased TTT in high-risk populations and 2) enhanced contact investigation (ECI).	There is substantial heterogeneity in TB epidemiology across the country.There are differences in funding and implementation of TB prevention and control efforts.	microsimulation model	N	110 years	Low	Y	P; S	Y	N	N	Y	Demographic data on population sizes and age-specific U.S.- and foreign-born populations for the four states from the 5-year estimates of the American Community Surveys of 2005 and 2014	Y	N	% of Current TB CasesThat Trigger ContactInvestigationsNo. ofContactsElicited perCase%ofContactsEvaluatedOR for Active TB Due to RecentTransmission (Contacts vs.General Population)OR for LTBI(Contacts vs.GeneralPopulation)% of Contacts Referred forLTBI Treatment WhoCompleted Therapy	No. of persons screen, No. of active TB diagnes, No. completing LTBI treatm	N	N	N	N	We modeled 2 interventions: increased TTT of TB in high-risk populations and ECI of TB HIV Diabetes	N	N	We started the model calibration with our baseline model, which is already calibrated to demographic data, including the size and the age-specific distribution of US and non-US born populations, and time-, age-, and nativity-specific TB incidence in each of the four states		C++	N
McCreesh 2022	2022	Estimating the contribution of transmission in primary healthcare clinics to community-wide TB disease incidence, and the impact of infection prevention and control interventions, in KwaZulu-Natal, South Africa	Estimating the contribution of transmission in primary healthcare clinics to community-wide TB disease incidence, and the impact of infection prevention and control interventions		Individual-based model	Y	200 years, monthly	High	Y	P; C; S	Y	N	Y	Y	10000	Y	Y	Age, sex, hiv status, tb strain, tb status,	Social contacts, Proportion of disease from transmission in clinic, Proportion of disease from transmission in clinics that is in clinic staff, reduction in TB cases and deaths in the study population in 2021-2030 resulting from the proposed infection control interventions.	Y	N	Y	N	HIV. Contact survey (1704 individuals)	N	N	The model was fitted by hand, by varying model input parameters until the model gave an acceptable fit to the fitting targets. The model was run 2000 times for each fitted scenario and intervention, with the results averaged over the 2000 runs. Model outputs were outputted annually, giving mid-year values for cross- sectional count outputs, and end of year values for cumulative count outputs.	2000	NetLogo	Y	https://github.com/NickyMcC/ClinicTransmissionModel
Rodrigues 2015	2015	An agent-based computational model for tuberculosis spreading on age-structured populations	Study the effects of aging on tuberculosis		Agent-based model		10000 years	Not declared	Y	P	N	N	N	Y	317 x 317	Y	N	Square lattice size, Daily probability of death due to tuberculosis, Daily probability of developing active tuberculosis from the state, Daily probability of disease progression for latents individuals, Probability of effective chemoprophylaxis, Probability of effective treatment for infectious individuals, Probability of emergence of drug resistance during treatment, Relative efficiency of treat…	Inciddence	N	Y	Y	N	The model is built based on two models: an agent-based model (ABM) for TB spread and a biological aging model.	N	N	N	Not declared	Not declared	N
Espíndola 2011	2011	An agent-based computational model of the spread of tuberculosis	An alternative computational agent-based model to study TB dynamics and the emergence of drug resistance		Agent-based model		500 years	Not declared	Y	P	N	N	N	y	317 x 317	Y	N	Square lattice size, Daily probability of death due to tuberculosis, Daily probability of developing active tuberculosis from the state, Daily probability of disease progression for latents individuals, Probability of effective chemoprophylaxis, Probability of effective treatment for infectious individuals, Probability of emergence of drug resistance during treatment, Relative efficiency of treat…	TB Incidence	N	Y	N	N	Each individual of the population carries a bit-string of size which represents its temporal genome	N	N	N	Not declared		N
McCreesh 2018	2018	An explanation for the low proportion of tuberculosis that results from transmission between household and known social contacts	To simulate patterns of meetings and Mtb transmission between three different types of contact: household, regular (met at least once a month), and non-regular (met less frequently, or present at the same indoor location but did not speak)		Individual-based model		Not declared	High	Y	P; S	Y	N	N	Y	20000	Y	Y	Proportion of infected individuals receiving treatment		Y	N	Y	N	HIV co-infection	N	N	50 years burn-in period	200		N
McCreesh 2020	2020	Tuberculosis from transmission in clinics in high HIV settings may be far higher than contact data suggest	To determine the potential effects of that amplification on the proportion of disease that results from clinic-based transmission, using South Africa as a case study		Individual-based model		Not declared	High	N	P; S	Y	N	N	Y	100000	Y	N	A total of 629 parameter combinations were created	TB Incidence, Proportion of disease resulting from transmission in clinics	N	N	Y	N		N	N	The model was fitted to estimates of overall TB incidence in South Africa and the proportion of incident TB that occurred in HIV-positive people in 2017	Not declared		N
